# Supplementary material for: Blocking the angiopoietin-2–dependent integrin β-1 signaling axis abrogates small cell lung cancer invasion and metastasis
Source: JCI Insight. 2024 May 22;9(10):e166402. doi: 10.1172/jci.insight.166402 (PMC11141935; doi:10.1172/jci.insight.166402)
Supplement: Supplemental table 1 [file jciinsight-9-166402-s105.xlsx]

## Sheet: Tabelle1
geneset	gene	r
MIGRATION	ADAM9	0.271323
MIGRATION	AMOTL2	-0.14679
MIGRATION	AXL	0.391097
MIGRATION	BCAR3	0.343128
MIGRATION	CAPN2	0.133451
MIGRATION	CD151	0.468731
MIGRATION	COL4A1	0.165083
MIGRATION	DUSP1	0.0366025
MIGRATION	EGFR	0.241521
MIGRATION	FGF2	0.488831
MIGRATION	FLNA	-0.0219503
MIGRATION	FOSL2	0.325459
MIGRATION	ITGA3	0.372445
MIGRATION	JUN	0.615286
MIGRATION	LOXL2	0.38429
MIGRATION	MYH9	0.233081
MIGRATION	NRG1	0.437936
MIGRATION	RRAS	0.408435
MIGRATION	THBS1	0.309708
MIGRATION	TNFRSF12A	0.51647
MIGRATION	TRIO	0.469522
MIGRATION	TRPC1	0.235558
MIGRATION	VCL	0.367646
EPITHELIAL	CNKSR1	-0.0949991
EPITHELIAL	TMEM125	-0.000950825
EPITHELIAL	RAB25	0.0707064
EPITHELIAL	C1orf172	-0.0591934
EPITHELIAL	C1orf210	0.0810295
EPITHELIAL	IRF6	0.107892
EPITHELIAL	ILDR1	0.110755
EPITHELIAL	CLDN4	-0.113713
EPITHELIAL	EPHA1	0.0233309
EPITHELIAL	ESRP1	-0.0232892
EPITHELIAL	GRHL2	0.0937788
EPITHELIAL	MAPK15	-0.204062
EPITHELIAL	BSPRY	-0.131976
EPITHELIAL	ST14	0.0484703
EPITHELIAL	CDC42BPG	-0.229407
EPITHELIAL	SPINT1	0.0419122
EPITHELIAL	PPP1R14D	-0.155187
EPITHELIAL	ELMO3	-0.202322
EPITHELIAL	MARVELD3	0.151501
EPITHELIAL	ATP2C2	-0.00859222
EPITHELIAL	PRSS8	0.138127
EPITHELIAL	ESRP2	-0.0270982
EPITHELIAL	CLDN7	-0.0180309
EPITHELIAL	TJP3	0.0102653
EPITHELIAL	CBLC	-0.0189524
EPITHELIAL	PRRG2	-0.204423
EPITHELIAL	TMC4	0.0601915
EPITHELIAL	S100A14	-0.056334
MESENCHYMAL	MAP7D1	0.206981
MESENCHYMAL	ST3GAL3	0.00929793
MESENCHYMAL	LIX1L	0.149465
MESENCHYMAL	SOAT1	0.506633
MESENCHYMAL	DYRK3	0.0691132
MESENCHYMAL	CCDC88A	-0.102743
MESENCHYMAL	CHST10	-0.13491
MESENCHYMAL	GNB4	0.386495
MESENCHYMAL	NR3C1	0.14759
MESENCHYMAL	QKI	0.175235
MESENCHYMAL	ELOVL5	0.200544
MESENCHYMAL	FAM126A	0.0775329
MESENCHYMAL	SLC35B4	-0.0773491
MESENCHYMAL	LRP12	0.146309
MESENCHYMAL	RECK	0.213294
MESENCHYMAL	BICD2	-0.220051
MESENCHYMAL	VIM	0.4328
MESENCHYMAL	ETS1	0.167292
MESENCHYMAL	IKBIP	0.343923
MESENCHYMAL	SACS	-0.146825
MESENCHYMAL	SPG20	0.253923
MESENCHYMAL	CMTM3	0.380632
MESENCHYMAL	SYDE1	0.367047
MESENCHYMAL	AP1M1	-0.0178173
MESENCHYMAL	EMP3	0.325832
MESENCHYMAL	MSN	0.225304
APOPTOSIS	MMP23A	-0.0976812
APOPTOSIS	TP73	-0.165352
APOPTOSIS	DFFB	-0.16461
APOPTOSIS	UBE4B	-0.113646
APOPTOSIS	TNFRSF8	-0.216883
APOPTOSIS	TNFRSF1B	0.135706
APOPTOSIS	SFN	-0.0148691
APOPTOSIS	HDAC1	0.150886
APOPTOSIS	FOXD2	-0.109462
APOPTOSIS	GADD45A	-0.107435
APOPTOSIS	SH3GLB1	-0.0194453
APOPTOSIS	PKN2	0.088018
APOPTOSIS	WNT2B	0.198482
APOPTOSIS	DAP3	0.201495
APOPTOSIS	HSPA6	-0.284032
APOPTOSIS	FASLG	-0.0551387
APOPTOSIS	ADORA1	-0.129301
APOPTOSIS	MDM4	0.0429787
APOPTOSIS	RASSF5	-0.0885197
APOPTOSIS	PFKFB2	-0.0306159
APOPTOSIS	TRAF5	0.286219
APOPTOSIS	TGFB2	0.323538
APOPTOSIS	PSEN2	0.103205
APOPTOSIS	TNFRSF4	-0.0649773
APOPTOSIS	TNFRSF25	-0.223096
APOPTOSIS	TNFRSF9	0.100358
APOPTOSIS	DFFA	-0.0173895
APOPTOSIS	MTOR	-0.116428
APOPTOSIS	CASP9	0.270383
APOPTOSIS	RUNX3	0.127593
APOPTOSIS	YARS	-0.142925
APOPTOSIS	RRAGC	0.217088
APOPTOSIS	FAF1	-0.202359
APOPTOSIS	DHCR24	-0.0369082
APOPTOSIS	JUN	-0.14679
APOPTOSIS	ITGB3BP	-0.318158
APOPTOSIS	BCL10	0.465088
APOPTOSIS	TGFBR3	0.122603
APOPTOSIS	NOTCH2	0.423414
APOPTOSIS	MCL1	0.453466
APOPTOSIS	THEM4	0.0288946
APOPTOSIS	DEDD	0.317147
APOPTOSIS	GLRX2	0.17145
APOPTOSIS	NUAK2	0.0542494
APOPTOSIS	IL10	0.0141236
APOPTOSIS	TP53BP2	0.0783736
APOPTOSIS	PARP1	-0.165923
APOPTOSIS	RHOB	-0.102481
APOPTOSIS	CAD	-0.117622
APOPTOSIS	BRE	0.0884044
APOPTOSIS	BIRC6	-0.0555794
APOPTOSIS	REL	0.0853874
APOPTOSIS	ANXA4	0.443837
APOPTOSIS	MXD1	-0.192649
APOPTOSIS	HTRA2	0.014538
APOPTOSIS	HK2	-0.23219
APOPTOSIS	PDCL3	0.230438
APOPTOSIS	BCL2L11	-0.251628
APOPTOSIS	GULP1	0.374859
APOPTOSIS	HSPE1	0.00810111
APOPTOSIS	CFLAR	0.509294
APOPTOSIS	CASP10	0.209441
APOPTOSIS	CASP8	0.43083
APOPTOSIS	INHA	-0.0560961
APOPTOSIS	COL4A3	-0.0134528
APOPTOSIS	ADAM17	0.1714
APOPTOSIS	NLRC4	-0.117149
APOPTOSIS	EIF2AK2	0.296902
APOPTOSIS	RTN4	0.113043
APOPTOSIS	XPO1	-0.129494
APOPTOSIS	TIA1	-0.0444595
APOPTOSIS	RTKN	0.0965525
APOPTOSIS	ERCC3	0.131163
APOPTOSIS	NCKAP1	0.331042
APOPTOSIS	STAT1	0.395209
APOPTOSIS	STAT4	0.214201
APOPTOSIS	STK17B	0.131465
APOPTOSIS	HSPD1	-0.162479
APOPTOSIS	SUMO1	0.0865582
APOPTOSIS	BARD1	0.0678652
APOPTOSIS	CUL3	0.162301
APOPTOSIS	IRS1	0.193325
APOPTOSIS	KAT2B	0.358262
APOPTOSIS	HMGB1	-0.276296
APOPTOSIS	TGFBR2	0.390204
APOPTOSIS	PDCD6IP	0.285892
APOPTOSIS	MYD88	0.480608
APOPTOSIS	CTNNB1	0.177279
APOPTOSIS	SNRK	0.127144
APOPTOSIS	FAIM	-0.0600732
APOPTOSIS	RNF7	0.182608
APOPTOSIS	FXR1	0.14067
APOPTOSIS	TP63	0.082866
APOPTOSIS	OPA1	-0.172458
APOPTOSIS	RAF1	0.293526
APOPTOSIS	WNT7A	-0.141784
APOPTOSIS	TOP2B	-0.000109297
APOPTOSIS	NME6	0.316804
APOPTOSIS	PFKFB4	0.077948
APOPTOSIS	IP6K2	-0.114559
APOPTOSIS	MST1R	0.158145
APOPTOSIS	WNT5A	0.354565
APOPTOSIS	RYBP	-0.335867
APOPTOSIS	GSK3B	0.0472916
APOPTOSIS	RUVBL1	-0.114496
APOPTOSIS	TFDP2	0.231864
APOPTOSIS	SIAH2	-0.0260576
APOPTOSIS	PDCD10	0.147087
APOPTOSIS	TNFSF10	0.244024
APOPTOSIS	NFKB1	0.28689
APOPTOSIS	EGF	0.163969
APOPTOSIS	PHF17	-0.188221
APOPTOSIS	RPS3A	-0.224141
APOPTOSIS	SLC25A4	-0.151048
APOPTOSIS	TNIP2	0.429259
APOPTOSIS	SNCA	0.0630869
APOPTOSIS	LEF1	-0.076558
APOPTOSIS	CASP6	0.388372
APOPTOSIS	ANXA5	0.240684
APOPTOSIS	IRF2	0.367078
APOPTOSIS	CASP3	0.153186
APOPTOSIS	MRPS30	-0.120862
APOPTOSIS	HSPB3	0.0917359
APOPTOSIS	PIK3R1	0.151289
APOPTOSIS	F2R	0.257348
APOPTOSIS	RASA1	0.345222
APOPTOSIS	APC	-0.0587963
APOPTOSIS	TNFAIP8	0.0740362
APOPTOSIS	HSPA4	0.292542
APOPTOSIS	EGR1	0.217119
APOPTOSIS	CTNNA1	0.55187
APOPTOSIS	PURA	0.176961
APOPTOSIS	FOXI1	0.0497411
APOPTOSIS	NPM1	-0.0612027
APOPTOSIS	BNIP1	-0.0277394
APOPTOSIS	SQSTM1	0.439921
APOPTOSIS	DAP	0.129716
APOPTOSIS	GDNF	-0.237174
APOPTOSIS	PRKAA1	0.356012
APOPTOSIS	NAIP	-0.168932
APOPTOSIS	FOXD1	0.0596167
APOPTOSIS	ATG12	0.0628652
APOPTOSIS	IRF1	0.422039
APOPTOSIS	VDAC1	0.299234
APOPTOSIS	SKP1	0.299924
APOPTOSIS	PPP2CA	0.214049
APOPTOSIS	HSPA9	0.0657068
APOPTOSIS	SRA1	0.37308
APOPTOSIS	CD14	-0.0538669
APOPTOSIS	HDAC3	0.318533
APOPTOSIS	TNIP1	0.380461
APOPTOSIS	DDX41	0.156413
APOPTOSIS	RNF130	0.0625761
APOPTOSIS	DUSP22	0.0570819
APOPTOSIS	IRF4	-0.033521
APOPTOSIS	FOXF2	-0.0378467
APOPTOSIS	FOXC1	0.184259
APOPTOSIS	RIPK1	0.557938
APOPTOSIS	TUBB	-0.181958
APOPTOSIS	TNF	-0.117122
APOPTOSIS	HSPA1A	0.0234725
APOPTOSIS	HSPA1B	-0.0190347
APOPTOSIS	CDKN1A	0.0831284
APOPTOSIS	PIM1	-0.110446
APOPTOSIS	SRF	0.140664
APOPTOSIS	HSP90AB1	0.119133
APOPTOSIS	BAG2	0.347856
APOPTOSIS	CASP8AP2	-0.190529
APOPTOSIS	FOXO3	-0.218477
APOPTOSIS	MYB	-0.154048
APOPTOSIS	TNFAIP3	0.345308
APOPTOSIS	SERPINB9	0.433041
APOPTOSIS	EEF1E1	-0.0853852
APOPTOSIS	IER3	0.393006
APOPTOSIS	DDAH2	0.467103
APOPTOSIS	HSPA1L	0.220952
APOPTOSIS	DAXX	-0.0220191
APOPTOSIS	BAK1	0.184034
APOPTOSIS	MTCH1	0.149902
APOPTOSIS	GLO1	0.267773
APOPTOSIS	TNFRSF21	0.0906955
APOPTOSIS	ATG5	0.353928
APOPTOSIS	SGK1	0.214623
APOPTOSIS	BCLAF1	-0.0969826
APOPTOSIS	MAP3K5	0.168526
APOPTOSIS	PERP	-0.0349387
APOPTOSIS	PLAGL1	0.102858
APOPTOSIS	PDCD2	-0.138642
APOPTOSIS	AHR	0.0958047
APOPTOSIS	IL6	0.220467
APOPTOSIS	TAX1BP1	0.227496
APOPTOSIS	STK17A	0.409647
APOPTOSIS	EGFR	0.488831
APOPTOSIS	HSPB1	0.24762
APOPTOSIS	TRRAP	-0.0535332
APOPTOSIS	PIK3CG	0.16832
APOPTOSIS	BCAP29	0.326701
APOPTOSIS	IRF5	0.057672
APOPTOSIS	CASP2	-0.189892
APOPTOSIS	CUL1	-0.0677842
APOPTOSIS	CYCS	-0.109883
APOPTOSIS	TBRG4	-0.186056
APOPTOSIS	IGFBP3	0.231304
APOPTOSIS	HIP1	0.163664
APOPTOSIS	FIS1	-0.0622467
APOPTOSIS	WNT2	-0.0461061
APOPTOSIS	HIPK2	-0.143038
APOPTOSIS	BRAF	-0.154614
APOPTOSIS	CDK5	0.0427473
APOPTOSIS	BLK	-0.0831624
APOPTOSIS	PPP3CC	-0.103802
APOPTOSIS	TNFRSF10C	0.0773785
APOPTOSIS	BNIP3L	-0.165961
APOPTOSIS	BAG4	-0.149674
APOPTOSIS	IKBKB	0.0323066
APOPTOSIS	VDAC3	-0.117044
APOPTOSIS	RIPK2	0.343776
APOPTOSIS	EBAG9	-0.107159
APOPTOSIS	MYC	0.00382609
APOPTOSIS	CTSB	0.120498
APOPTOSIS	TNFRSF10B	0.36682
APOPTOSIS	TNFRSF10D	0.328698
APOPTOSIS	TNFRSF10A	0.180113
APOPTOSIS	CLU	0.293445
APOPTOSIS	PRKDC	-0.157657
APOPTOSIS	NSMAF	0.100257
APOPTOSIS	MMP16	0.0676208
APOPTOSIS	STK3	0.373266
APOPTOSIS	YWHAZ	0.0235746
APOPTOSIS	RAD21	-0.189969
APOPTOSIS	PTK2	-0.0668665
APOPTOSIS	FOXH1	-0.110069
APOPTOSIS	RRAGA	-0.0285539
APOPTOSIS	NUDT2	0.0937579
APOPTOSIS	ANXA1	0.578222
APOPTOSIS	DAPK1	0.0530341
APOPTOSIS	FOXE1	-0.0462588
APOPTOSIS	TGFBR1	-0.0953683
APOPTOSIS	PPP2R4	0.0911634
APOPTOSIS	ABL1	0.083735
APOPTOSIS	TRAF2	-0.199754
APOPTOSIS	CDKN2A	-0.0252337
APOPTOSIS	CDKN2B	0.291503
APOPTOSIS	BAG1	-0.333639
APOPTOSIS	VCP	0.360079
APOPTOSIS	SHB	0.16243
APOPTOSIS	CTNNAL1	-0.199931
APOPTOSIS	TRAF1	-0.0130504
APOPTOSIS	HSPA5	0.187853
APOPTOSIS	TSC1	0.274981
APOPTOSIS	PFKFB3	0.229848
APOPTOSIS	MAPK8	0.016197
APOPTOSIS	SIRT1	0.235991
APOPTOSIS	CCAR1	0.305503
APOPTOSIS	SGPL1	0.43646
APOPTOSIS	UNC5B	-0.145831
APOPTOSIS	VDAC2	0.317587
APOPTOSIS	BMPR1A	0.47036
APOPTOSIS	PTEN	0.037263
APOPTOSIS	FAS	0.464512
APOPTOSIS	WNT8B	-0.260042
APOPTOSIS	NFKB2	0.449907
APOPTOSIS	PDCD11	0.0781292
APOPTOSIS	SLK	0.475265
APOPTOSIS	MXI1	-0.0101241
APOPTOSIS	PDCD4	0.016122
APOPTOSIS	CASP7	0.408904
APOPTOSIS	BAG3	0.428674
APOPTOSIS	DOCK1	0.457425
APOPTOSIS	CUL2	0.672789
APOPTOSIS	FRAT2	-0.111655
APOPTOSIS	CHUK	0.267771
APOPTOSIS	SMNDC1	0.32208
APOPTOSIS	TIAL1	0.220475
APOPTOSIS	BNIP3	-0.0823741
APOPTOSIS	ILK	0.39189
APOPTOSIS	HTATIP2	0.368155
APOPTOSIS	HIPK3	0.377026
APOPTOSIS	API5	-0.0958807
APOPTOSIS	DPF2	0.198191
APOPTOSIS	SIPA1	0.272638
APOPTOSIS	SART1	-0.0698257
APOPTOSIS	RPS6KB2	0.0871778
APOPTOSIS	GSTP1	0.260633
APOPTOSIS	FADD	0.286532
APOPTOSIS	YAP1	0.512875
APOPTOSIS	BIRC3	0.476708
APOPTOSIS	BIRC2	0.389007
APOPTOSIS	CUL5	0.0232685
APOPTOSIS	ATM	-0.14184
APOPTOSIS	HSPB2	-0.0139095
APOPTOSIS	EI24	-0.127148
APOPTOSIS	HRAS	-0.236603
APOPTOSIS	IRF7	0.097197
APOPTOSIS	IGF2	-0.234482
APOPTOSIS	WT1	0.115734
APOPTOSIS	TRAF6	0.0865678
APOPTOSIS	BAD	-0.134176
APOPTOSIS	MAP3K11	0.388403
APOPTOSIS	RELA	0.420148
APOPTOSIS	CFL1	0.235377
APOPTOSIS	FOSL1	0.348278
APOPTOSIS	PPP1CA	0.227835
APOPTOSIS	WNT11	-0.175758
APOPTOSIS	PAK1	0.259812
APOPTOSIS	MMP7	0.0570548
APOPTOSIS	MMP20	-0.162705
APOPTOSIS	MMP8	-0.178431
APOPTOSIS	MMP10	0.301002
APOPTOSIS	MMP1	0.246366
APOPTOSIS	MMP3	0.183583
APOPTOSIS	MMP12	0.158911
APOPTOSIS	MMP13	-0.04976
APOPTOSIS	CASP4	0.340792
APOPTOSIS	CASP5	0.0955131
APOPTOSIS	CASP1	0.481082
APOPTOSIS	PPP2R1B	-0.0260198
APOPTOSIS	HSPA8	0.0849452
APOPTOSIS	LTBR	0.338889
APOPTOSIS	CD27	-0.367695
APOPTOSIS	PTPN6	-0.0932122
APOPTOSIS	IAPP	0.0377135
APOPTOSIS	WNT1	-0.241394
APOPTOSIS	TMBIM6	0.399624
APOPTOSIS	ESPL1	0.0796397
APOPTOSIS	MMP19	0.0819672
APOPTOSIS	MDM2	0.101961
APOPTOSIS	SOCS2	0.0369231
APOPTOSIS	CRADD	0.028577
APOPTOSIS	APAF1	0.233678
APOPTOSIS	DYNLL1	0.102324
APOPTOSIS	RNF34	-0.0364035
APOPTOSIS	MMP17	-0.0130107
APOPTOSIS	FOXM1	0.0655809
APOPTOSIS	TNFRSF1A	0.429985
APOPTOSIS	WNT10B	-0.277857
APOPTOSIS	PHB	-0.110129
APOPTOSIS	STAT2	0.633979
APOPTOSIS	STAT6	0.453079
APOPTOSIS	DDIT3	0.215252
APOPTOSIS	PHLDA1	0.137392
APOPTOSIS	PAWR	0.177599
APOPTOSIS	BTG1	0.00865667
APOPTOSIS	IGF1	0.0135068
APOPTOSIS	DIABLO	-0.0283252
APOPTOSIS	SCARB1	-0.00768636
APOPTOSIS	PRDX2	-0.417712
APOPTOSIS	BRCA2	0.0614819
APOPTOSIS	TNFSF11	-0.197
APOPTOSIS	RB1	0.0839753
APOPTOSIS	CKAP2	-0.390779
APOPTOSIS	CUL4A	-0.171245
APOPTOSIS	TFDP1	-0.320645
APOPTOSIS	STARD13	0.312526
APOPTOSIS	FOXO1	-0.115731
APOPTOSIS	TPT1	-0.132735
APOPTOSIS	IRS2	-0.275356
APOPTOSIS	MMP14	0.417169
APOPTOSIS	BCL2L2	-0.302062
APOPTOSIS	FOXG1	-0.144076
APOPTOSIS	HSPA2	0.168201
APOPTOSIS	PSEN1	0.058333
APOPTOSIS	FOS	0.105032
APOPTOSIS	TRAF3	0.109344
APOPTOSIS	SIVA1	-0.239648
APOPTOSIS	DAD1	-0.0230385
APOPTOSIS	EGLN3	-0.0928851
APOPTOSIS	NFKBIA	0.124589
APOPTOSIS	MAX	-0.0956441
APOPTOSIS	ACTN1	0.358303
APOPTOSIS	TGFB3	0.081442
APOPTOSIS	MOAP1	-0.348745
APOPTOSIS	HSP90AA1	-0.143299
APOPTOSIS	BAG5	-0.186693
APOPTOSIS	AKT1	-0.051366
APOPTOSIS	SMAD3	0.424
APOPTOSIS	FEM1B	-0.256621
APOPTOSIS	PML	0.264371
APOPTOSIS	CSK	-0.00621925
APOPTOSIS	IGF1R	-0.0368788
APOPTOSIS	AVEN	0.043742
APOPTOSIS	BMF	0.0399944
APOPTOSIS	BCL2L10	-0.372778
APOPTOSIS	BNIP2	0.21716
APOPTOSIS	DAPK2	0.0937282
APOPTOSIS	BCL2A1	-0.0221918
APOPTOSIS	CIB1	0.522237
APOPTOSIS	RHOT2	-0.492582
APOPTOSIS	TSC2	-0.0621022
APOPTOSIS	PDPK1	-0.210832
APOPTOSIS	TNFRSF12A	0.408435
APOPTOSIS	DNAJA3	-0.316094
APOPTOSIS	BFAR	-0.153864
APOPTOSIS	MMP2	-0.0428921
APOPTOSIS	MMP15	-0.0872678
APOPTOSIS	NOL3	-0.000766182
APOPTOSIS	FOXF1	-0.0192467
APOPTOSIS	FOXC2	-0.153841
APOPTOSIS	AXIN1	-0.0856147
APOPTOSIS	NME3	-0.0779945
APOPTOSIS	TRAP1	-0.296594
APOPTOSIS	LITAF	0.346143
APOPTOSIS	BCL7C	0.293251
APOPTOSIS	SIAH1	-0.177315
APOPTOSIS	NAE1	-0.1331
APOPTOSIS	TRADD	0.260389
APOPTOSIS	RABEP1	0.00251264
APOPTOSIS	TRAF4	0.0867038
APOPTOSIS	RHOT1	0.0397103
APOPTOSIS	CDK5R1	-0.338107
APOPTOSIS	ERBB2	0.389961
APOPTOSIS	STAT5A	0.0451782
APOPTOSIS	NME1	-0.189494
APOPTOSIS	AKAP1	-0.161274
APOPTOSIS	RPS6KB1	0.3227
APOPTOSIS	PRKCA	0.0817947
APOPTOSIS	SAP30BP	0.259491
APOPTOSIS	BIRC5	-0.201638
APOPTOSIS	MNT	-0.165007
APOPTOSIS	TP53	0.229211
APOPTOSIS	TOP2A	-0.273781
APOPTOSIS	STAT5B	-0.0878016
APOPTOSIS	STAT3	0.383468
APOPTOSIS	BECN1	0.344401
APOPTOSIS	BRCA1	-0.204483
APOPTOSIS	MAP3K14	0.113192
APOPTOSIS	FOXJ1	0.00167307
APOPTOSIS	CBX4	0.155774
APOPTOSIS	ARHGDIA	0.276119
APOPTOSIS	SMAD4	-0.258104
APOPTOSIS	MALT1	0.135834
APOPTOSIS	PMAIP1	-0.23387
APOPTOSIS	PHLPP1	-0.0517393
APOPTOSIS	YES1	0.326278
APOPTOSIS	ROCK1	0.095132
APOPTOSIS	SMAD2	-0.225364
APOPTOSIS	SMAD7	-0.0838555
APOPTOSIS	TXNL1	-0.0295267
APOPTOSIS	BCL2	-0.120669
APOPTOSIS	GADD45B	0.257938
APOPTOSIS	TNFSF9	0.00265046
APOPTOSIS	ANGPTL4	0.280518
APOPTOSIS	DNM2	0.0125333
APOPTOSIS	CALR	0.303286
APOPTOSIS	PIK3R2	-0.207691
APOPTOSIS	PDCD5	-0.129262
APOPTOSIS	CEBPG	-0.223754
APOPTOSIS	ACTN4	0.230592
APOPTOSIS	NFKBIB	-0.292703
APOPTOSIS	RELB	0.18442
APOPTOSIS	PPP1R15A	0.233529
APOPTOSIS	BAX	0.0224159
APOPTOSIS	RUVBL2	-0.287352
APOPTOSIS	PPP2R1A	-0.0244727
APOPTOSIS	DAPK3	0.0895706
APOPTOSIS	DNASE2	0.326998
APOPTOSIS	TGFB1	0.403273
APOPTOSIS	BBC3	-0.176038
APOPTOSIS	IRF3	0.145472
APOPTOSIS	NUP62	-0.188395
APOPTOSIS	TRIB3	-0.0338205
APOPTOSIS	MMP24	-0.370622
APOPTOSIS	SRC	0.0411015
APOPTOSIS	CTNNBL1	-0.102671
APOPTOSIS	TOP1	-0.139123
APOPTOSIS	MYBL2	-0.147787
APOPTOSIS	STK4	0.0509979
APOPTOSIS	MMP9	-0.078843
APOPTOSIS	CSE1L	-0.0260645
APOPTOSIS	BIRC7	-0.275678
APOPTOSIS	TPD52L2	0.200167
APOPTOSIS	BCL2L1	0.0443584
APOPTOSIS	E2F1	-0.256982
APOPTOSIS	ELMO2	0.101153
APOPTOSIS	SON	-0.0275686
APOPTOSIS	MX1	0.421229
APOPTOSIS	APP	0.161895
APOPTOSIS	ITGB2	-0.225492
APOPTOSIS	BCL2L13	0.0148424
APOPTOSIS	MMP11	0.032259
APOPTOSIS	MIF	-0.235968
APOPTOSIS	YWHAH	-0.0566303
APOPTOSIS	LGALS1	0.44816
APOPTOSIS	EP300	-0.0518814
APOPTOSIS	BIK	-0.0551024
APOPTOSIS	MAPK8IP2	-0.48329
APOPTOSIS	BID	-0.170046
APOPTOSIS	MAPK1	-0.031226
APOPTOSIS	PPM1F	-0.131784
APOPTOSIS	PDGFB	-0.113563
APOPTOSIS	ARAF	0.0199996
APOPTOSIS	MAGEH1	0.116173
APOPTOSIS	FOXO4	-0.0551515
APOPTOSIS	NGFRAP1	0.122652
APOPTOSIS	XIAP	0.176402
APOPTOSIS	IKBKG	0.312346
APOPTOSIS	SLC25A6	-0.209134
APOPTOSIS	PFKFB1	-0.0881754
APOPTOSIS	IRS4	-0.308151
APOPTOSIS	AIFM1	-0.0699347
APOPTOSIS	BCAP31	0.0956488
APOPTOSIS	IRAK1	-0.199612
APOPTOSIS	MMP23B	-0.149229
