# Supplementary material for: Blocking the angiopoietin-2–dependent integrin β-1 signaling axis abrogates small cell lung cancer invasion and metastasis
Source: JCI Insight. 2024 May 22;9(10):e166402. doi: 10.1172/jci.insight.166402 (PMC11141935; doi:10.1172/jci.insight.166402)
Supplement: Supplemental table 2 [file jciinsight-9-166402-s106.xlsx]

## Sheet: Tabelle1
	Patient 1		Patient 2		Patient 3		Patient 4		Patient 5		Patient 6
	Liver	Lung	Liver	Lung	Liver	Lung	Liver	Lung	Liver	Lung	Liver	Lung
Age	70		75		50		65		56		65
Gender	f		m		m		m		m		m
NCAM	NA	+	+	NA	+/- (partial)	+	NA	+	NA	+	+	NA
Chromogranin A	-	-	+/- (partial)	+/- (partial)	NA	NA	+	NA	NA	NA	NA	NA
Synaptophysin	NA	+	+	+	+	+	+	+	+	+/- (partial)	+ (weak)	+
Ki67	0.8	70-90%	0.9	80-90%	0.9	NA	0.8	NA	0.7	0.7	0.7	0.8
TTF1	+	+	+	NA	+	-	+	+	+	+	+	+
PD-L1	-	-	-	NA	NA	NA	NA	NA	NA	NA	NA	-
DLL3	-	-	+ (weak)	+	NA	NA	NA	NA	NA	NA	+	+
