# Supplementary material for: Blocking the angiopoietin-2–dependent integrin β-1 signaling axis abrogates small cell lung cancer invasion and metastasis
Source: JCI Insight. 2024 May 22;9(10):e166402. doi: 10.1172/jci.insight.166402 (PMC11141935; doi:10.1172/jci.insight.166402)
Supplement: Supplemental table 3 [file jciinsight-9-166402-s107.xlsx]

## Sheet: Tabelle1
No.	Gene symbol	classification	Expression upon ITGB1-KO	baseMean	log2FoldChange	lfcSE	stat	pvalue	padj	minuslog	GO Enrichment analysis
1	Gm20390	not linked to invasion/migration	Decreased	538.53	-9.2637	1.23859	-7.47921	7.47693e-14	7.17336e-10	9.14428
2	Nexn	pro-invasive/pro-migratory	Decreased	508.541	-11.5354	1.60175	-7.20174	5.94483e-13	2.85174e-09	8.54489	regulation of cell migration; regulation of cell motility; regulation of locomotion; regulation of cellular component movement
3	Nit1	anti-invasive/anti-migratory	Decreased	264.924	-11.5569	1.77258	-6.51982	7.03915e-11	2.25112e-07	6.6476
4	Rpl21-ps14	pseudogene/ncRNA/non-protein coding	Decreased	210.896	-8.37728	1.36183	-6.1515	7.67535e-10	1.84093e-06	5.73496
5	Snora78	pro-invasive/pro-migratory	Decreased	168.48	-10.9039	1.93586	-5.63259	1.77524e-08	2.83861e-05	4.54689
6	Dgkz	pro-invasive/pro-migratory	Decreased	157.332	-9.8417	1.8702	-5.26237	1.42207e-07	0.000194905	3.71018	intracellular signal transduction
7	Camk2b	pro-invasive/pro-migratory	Decreased	119.637	-9.44625	1.93358	-4.88536	1.0324e-06	0.00110054	2.95839	regulation of cell migration; regulation of cell motility; regulation of locomotion; regulation of cellular component movement
8	Vcam1	pro-invasive/pro-migratory	Decreased	110.032	-10.2893	2.11718	-4.8599	1.17445e-06	0.00112677	2.94816	calcium-mediated signaling using intracellular calcium source; intracellular signal transduction; regulation of cellular component movement
9	Hsdl1	not linked to invasion/migration	Decreased	107.456	-10.2552	2.19368	-4.67487	2.94134e-06	0.00188128	2.72555
10	Smpd1	not linked to invasion/migration	Decreased	117.33	-9.41781	2.02102	-4.65994	3.16302e-06	0.00189662	2.72202
11	Pomgnt2	not linked to invasion/migration	Decreased	106.286	-10.2393	2.20734	-4.63875	3.50521e-06	0.00197818	2.70374
12	Mirt1	not linked to invasion/migration	Decreased	98.8684	-10.1349	2.20244	-4.60167	4.19109e-06	0.00223385	2.65095
13	Tead4	pro-invasive/pro-migratory	Decreased	100.713	-10.1616	2.22872	-4.55941	5.12972e-06	0.00259024	2.58666	intracellular signal transduction
14	Helz2	not linked to invasion/migration	Decreased	96.9994	-10.1074	2.23045	-4.53153	5.85583e-06	0.00267528	2.57263
15	C3	not linked to invasion/migration	Decreased	97.3589	-9.14828	2.06121	-4.43831	9.06697e-06	0.00395402	2.40296
16	1110012L19Rik	not linked to invasion/migration	Decreased	133.537	-7.96758	1.80362	-4.41755	9.98265e-06	0.00416407	2.38048
17	Onecut2	pro-invasive/pro-migratory	Decreased	226.066	-10.3656	2.3824	-4.35089	1.35587e-05	0.00481784	2.31715	regulation of cell migration; regulation of cell motility; regulation of locomotion; regulation of cellular component movement
18	Snord89	pro-invasive/pro-migratory	Decreased	87.9457	-9.96612	2.28255	-4.36623	1.2641e-05	0.00481784	2.31715
19	Yes1	pro-invasive/pro-migratory	Decreased	90.8137	-10.0124	2.33345	-4.29078	1.78043e-05	0.00610053	2.21463
20	Coil	not linked to invasion/migration	Decreased	85.3392	-9.92269	2.32789	-4.26252	2.02135e-05	0.00653727	2.1846
21	Gm5844	pseudogene/ncRNA/non-protein coding	Decreased	129.593	-7.0148	1.64666	-4.26001	2.04418e-05	0.00653727	2.1846
22	Arhgef10	pro-invasive/pro-migratory	Decreased	91.6884	-10.0261	2.3954	-4.18557	2.84451e-05	0.00826978	2.08251
23	Gm10273	pseudogene/ncRNA/non-protein coding	Decreased	326.241	-7.32613	1.77301	-4.13203	3.59576e-05	0.0101464	1.99369
24	Ccl20	pro-invasive/pro-migratory	Decreased	116.014	-10.3656	2.5194	-4.11429	3.88369e-05	0.0106458	1.97282	regulation of cell migration; regulation of cell motility; calcium-mediated signaling using intracellular calcium source; intracellular signal transduction; T cell migration; regulation of locomotion; regulation of cellular component movement
25	Gm24616	pseudogene/ncRNA/non-protein coding	Decreased	163.012	-10.8563	2.67032	-4.06554	4.79209e-05	0.0125907	1.89995
26	Grtp1	not linked to invasion/migration	Decreased	76.0997	-9.7574	2.40184	-4.06247	4.8557e-05	0.0125907	1.89995
27	Ada	pro-invasive/pro-migratory	Decreased	97.0051	-10.1074	2.53518	-3.98686	6.69539e-05	0.0164707	1.78329	regulation of cell migration; regulation of cell motility; regulation of cell-cell adhesion mediated by integrin; regulation of locomotion; regulation of cellular component movement
28	Ap1s3	not linked to invasion/migration	Decreased	82.7779	-9.87868	2.48858	-3.9696	7.19935e-05	0.0172676	1.76277
29	Kdm4b	pro-invasive/pro-migratory	Decreased	68.9509	-9.61505	2.47723	-3.88136	0.000103872	0.0221631	1.65437
30	Dscr3	not linked to invasion/migration	Decreased	96.6533	-8.20745	2.11488	-3.88082	0.000104107	0.0221631	1.65437
31	Gm29683	pseudogene/ncRNA/non-protein coding	Decreased	111.867	-7.40806	1.90819	-3.88224	0.000103497	0.0221631	1.65437
32	Slco2a1	pro-invasive/pro-migratory	Decreased	83.4178	-7.32106	1.87636	-3.90175	9.5501e-05	0.0221631	1.65437
33	Rps25-ps1	pseudogene/ncRNA/non-protein coding	Decreased	165.698	-6.11112	1.56954	-3.89356	9.87822e-05	0.0221631	1.65437
34	Dusp19	pro-invasive/pro-migratory	Decreased	89.1754	-9.02124	2.33122	-3.86974	0.000108951	0.0222398	1.65287	intracellular signal transduction
35	Prkd3	pro-invasive/pro-migratory	Decreased	68.2836	-9.60097	2.48927	-3.85694	0.000114815	0.0229487	1.63924	intracellular signal transduction
36	Zswim7	not linked to invasion/migration	Decreased	76.0316	-7.80613	2.03047	-3.84449	0.000120803	0.0236527	1.62612
37	Exoc3	pro-invasive/pro-migratory	Decreased	85.1428	-8.95426	2.33556	-3.83389	0.000126134	0.0242025	1.61614
38	Rpp40	not linked to invasion/migration	Decreased	71.7824	-9.67321	2.54955	-3.79409	0.000148186	0.0263277	1.57959
39	Ubxn2b	not linked to invasion/migration	Decreased	83.1603	-9.88531	2.60908	-3.78882	0.000151368	0.026404	1.57833
40	Psme2b	pro-invasive/pro-migratory	Decreased	178.477	-6.25051	1.65764	-3.77072	0.000162778	0.0278873	1.55459
41	Adamts1	pro-invasive/pro-migratory	Decreased	137.894	-9.65109	2.5676	-3.75879	0.000170735	0.0287374	1.54155	regulation of cell migration; regulation of cell motility; regulation of locomotion; regulation of cellular component movement
42	Ccdc68	pro-invasive/pro-migratory	Decreased	78.2206	-9.79699	2.61849	-3.74146	0.000182952	0.0300421	1.52227	intracellular signal transduction
43	Rims2	anti-invasive/anti-migratory	Decreased	68.9325	-9.61457	2.57433	-3.73478	0.00018788	0.0300421	1.52227	intracellular signal transduction
44	Egfl7	pro-invasive/pro-migratory	Decreased	65.59	-9.54286	2.55294	-3.73798	0.000185502	0.0300421	1.52227	regulation of cell migration; regulation of cell motility; regulation of locomotion; regulation of cellular component movement
45	Cyp4x1	not linked to invasion/migration	Decreased	88.416	-5.42301	1.45797	-3.71957	0.000199564	0.0313871	1.50325
46	B230307C23Rik	not linked to invasion/migration	Decreased	63.1181	-9.48747	2.56277	-3.70204	0.000213869	0.0325692	1.48719
47	Gm13532	pseudogene/ncRNA/non-protein coding	Decreased	65.587	-9.54274	2.5809	-3.69745	0.00021778	0.0326465	1.48616
48	Pcdh1	pro-invasive/pro-migratory	Decreased	61.719	-9.45517	2.56873	-3.68088	0.00023243	0.0342671	1.46512
49	Ccl5	pro-invasive/pro-migratory	Decreased	88.5263	-9.97542	2.72671	-3.65841	0.000253789	0.0363411	1.4396	regulation of cell migration; regulation of cell motility; regulation of cell-cell adhesion mediated by integrin; intracellular signal transduction; T cell migration; regulation of locomotion; regulation of cellular component movement
50	Ddx58	anti-invasive/anti-migratory	Decreased	61.9361	-9.46014	2.59205	-3.64968	0.000262564	0.0370447	1.43127	regulation of cell migration; regulation of cell motility; intracellular signal transduction; regulation of locomotion; regulation of cellular component movement
51	Gm6265	pseudogene/ncRNA/non-protein coding	Increased	319.604	6.85296	1.14468	5.98679	2.14023e-09	4.10667e-06	5.38651
52	Nprl2	anti-invasive/anti-migratory	Increased	138.487	9.76672	1.877	5.20337	1.95706e-07	0.000234701	3.62949
53	Gm45315	pseudogene/ncRNA/non-protein coding	Increased	586.876	5.8141	1.20709	4.81664	1.45998e-06	0.00127337	2.89505
54	Cep135	not linked to invasion/migration	Increased	121.753	10.544	2.20868	4.77391	1.80683e-06	0.00144456	2.84026
55	Vps52	not linked to invasion/migration	Increased	150.491	8.49892	1.79712	4.7292	2.25406e-06	0.0016635	2.77898
56	Ciz1	anti-invasive/anti-migratory	Increased	143.131	10.7776	2.30011	4.68571	2.78997e-06	0.00188128	2.72555
57	Gm6485	pseudogene/ncRNA/non-protein coding	Increased	108.396	10.3769	2.28207	4.54714	5.43796e-06	0.00260859	2.58359
58	Klrc1	not linked to invasion/migration	Increased	88.5294	10.0845	2.29152	4.40078	1.07861e-05	0.00431175	2.36535
59	Ppp4r1	not linked to invasion/migration	Increased	563.576	4.74376	1.08975	4.35307	1.34241e-05	0.00481784	2.31715
60	Dgkh	not linked to invasion/migration	Increased	90.9705	10.1239	2.3859	4.24324	2.20316e-05	0.00681841	2.16632
61	Sod3	anti-invasive/anti-migratory	Increased	521.187	3.81205	0.902399	4.22435	2.39631e-05	0.00718443	2.14361
62	Mkl1	pro-invasive/pro-migratory	Increased	206.602	9.36858	2.3283	4.02379	5.72686e-05	0.0144588	1.83987
63	Zfyve21	pro-invasive/pro-migratory	Increased	71.2489	9.77109	2.52103	3.87582	0.000106265	0.0221631	1.65437
64	AW554918	not linked to invasion/migration	Increased	75.1577	8.8836	2.32491	3.82104	0.000132887	0.0249985	1.60209
65	Gm37733	pseudogene/ncRNA/non-protein coding	Increased	87.0917	10.0609	2.63835	3.81333	0.000137105	0.0252958	1.59695
66	Tmem167b	not linked to invasion/migration	Increased	128.744	10.6249	2.79886	3.79615	0.000146961	0.0263277	1.57959
67	Gm6563	pseudogene/ncRNA/non-protein coding	Increased	193.353	7.0323	1.89496	3.71106	0.000206395	0.031938	1.49569
68	Parp10	anti-invasive/anti-migratory	Increased	61.9394	9.56919	2.60225	3.67728	0.000235734	0.0342671	1.46512
69	Synj2	pro-invasive/pro-migratory	Increased	109.016	10.3848	2.87747	3.60901	0.000307364	0.042737	1.3692
