# Supplementary material for: Blocking the angiopoietin-2–dependent integrin β-1 signaling axis abrogates small cell lung cancer invasion and metastasis
Source: JCI Insight. 2024 May 22;9(10):e166402. doi: 10.1172/jci.insight.166402 (PMC11141935; doi:10.1172/jci.insight.166402)
Supplement: Supplemental table 4 [file jciinsight-9-166402-s108.xlsx]

## Sheet: GOPROCESS
GO Term	Description	P-value	FDR q-value	Enrichment	N	B	n	b	Genes
GO:0030334	regulation of cell migration	0.000207	1	4.2	10690	572	40	9	[Onecut2 - one cut domain, family member 2, Ccl20 - chemokine (c-c motif) ligand 20, Egfl7 - egf-like domain 7, Ada - adenosine deaminase, Nexn - nexilin, Ddx58 - dead (asp-glu-ala-asp) box polypeptide 58, Ccl5 - chemokine (c-c motif) ligand 5, Camk2b - calcium/calmodulin-dependent protein kinase ii, beta, Adamts1 - a disintegrin-like and metallopeptidase (reprolysin type) with thrombospondin typ…
GO:2000145	regulation of cell motility	0.000268	1	4.06	10690	592	40	9	[Onecut2 - one cut domain, family member 2, Ccl20 - chemokine (c-c motif) ligand 20, Egfl7 - egf-like domain 7, Ada - adenosine deaminase, Nexn - nexilin, Ddx58 - dead (asp-glu-ala-asp) box polypeptide 58, Ccl5 - chemokine (c-c motif) ligand 5, Camk2b - calcium/calmodulin-dependent protein kinase ii, beta, Adamts1 - a disintegrin-like and metallopeptidase (reprolysin type) with thrombospondin typ…
GO:0033632	regulation of cell-cell adhesion mediated by integrin	0.000283	1	76.36	10690	7	40	2	[Ada - adenosine deaminase, Ccl5 - chemokine (c-c motif) ligand 5]
GO:0035584	calcium-mediated signaling using intracellular calcium source	0.000377	1	66.81	10690	8	40	2	[Vcam1 - vascular cell adhesion molecule 1, Ccl20 - chemokine (c-c motif) ligand 20]
GO:0051270	regulation of cellular component movement	0.000446	1	3.79	10690	634	40	9	[Onecut2 - one cut domain, family member 2, Ccl20 - chemokine (c-c motif) ligand 20, Egfl7 - egf-like domain 7, Ada - adenosine deaminase, Nexn - nexilin, Ddx58 - dead (asp-glu-ala-asp) box polypeptide 58, Ccl5 - chemokine (c-c motif) ligand 5, Camk2b - calcium/calmodulin-dependent protein kinase ii, beta, Adamts1 - a disintegrin-like and metallopeptidase (reprolysin type) with thrombospondin typ…
GO:0040012	regulation of locomotion	0.000467	1	3.77	10690	638	40	9	[Onecut2 - one cut domain, family member 2, Ccl20 - chemokine (c-c motif) ligand 20, Egfl7 - egf-like domain 7, Ada - adenosine deaminase, Nexn - nexilin, Ddx58 - dead (asp-glu-ala-asp) box polypeptide 58, Ccl5 - chemokine (c-c motif) ligand 5, Camk2b - calcium/calmodulin-dependent protein kinase ii, beta, Adamts1 - a disintegrin-like and metallopeptidase (reprolysin type) with thrombospondin typ…
GO:0035556	intracellular signal transduction	0.000511	1	3.38	10690	791	40	10	[Rims2 - regulating synaptic membrane exocytosis 2, Vcam1 - vascular cell adhesion molecule 1, Ccl20 - chemokine (c-c motif) ligand 20, Tead4 - tea domain family member 4, Dusp19 - dual specificity phosphatase 19, Dgkz - diacylglycerol kinase zeta, Ccdc68 - coiled-coil domain containing 68, Ddx58 - dead (asp-glu-ala-asp) box polypeptide 58, Ccl5 - chemokine (c-c motif) ligand 5, Prkd3 - protein k…
GO:0072678	T cell migration	0.000735	1	48.59	10690	11	40	2	[Ccl20 - chemokine (c-c motif) ligand 20, Ccl5 - chemokine (c-c motif) ligand 5]
