# Supplementary material for: Blocking the angiopoietin-2–dependent integrin β-1 signaling axis abrogates small cell lung cancer invasion and metastasis
Source: JCI Insight. 2024 May 22;9(10):e166402. doi: 10.1172/jci.insight.166402 (PMC11141935; doi:10.1172/jci.insight.166402)
Supplement: Supplemental table 5 [file jciinsight-9-166402-s109.xlsx]

## Sheet: Tabelle1
	vehicle	IgG	aANG-2	VEGFRi	aPD-1	triple
Median survival	2	2	2	2	3	5
Log-rank (Mantel-Cox)
Chi square	vehicle	IgG	aANG-2	VEGFRi	aPD-1	triple
vehicle	w/o	0.1582	0.3333	0.02564	7.673	18.36
IgG	0.1582	w/o	0.03175	0.2381	5.154	15.27
aANG-2	0.3333	0.03175	w/o	0.4074	4.213	14.13
VEGFRi	0.02564	0.2381	0.4074	w/o	6.079	15.11
aPD-1	7.673	5.154	4.213	6.079	w/o	10.49
triple	18.36	15.27	14.13	15.11	10.49	w/o
Log-rank (Mantel-Cox)
P value	vehicle	IgG	aANG-2	VEGFRi	aPD-1	triple
vehicle	w/o	0.6908	0.5637	0.8728	0.0056	<0,0001
IgG	0.6908	w/o	0.8586	0.6256	0.0232	<0,0001
aANG-2	0.5637	0.8586	w/o	0.5233	0.0401	0.0002
VEGFRi	0.8728	0.6256	0.5233	w/o	0.0137	0.0001
aPD-1	0.0056	0.0232	0.0401	0.0137	w/o	0.0012
triple	<0,0001	<0,0001	0.0002	0.0001	0.0012	w/o
Hazard Ratio (logrank)
Ratio	vehicle	IgG	aANG-2	VEGFRi	aPD-1	triple
vehicle	w/o	1.089	1.14	0.9671	2.125	3.914
IgG	1.089	w/o	1.049	0.8872	2.079	4.376
aANG-2	1.14	1.049	w/o	0.8462	2.03	4.59
VEGFRi	0.9671	0.8872	0.8462	w/o	2.316	4.513
aPD-1	2.125	2.079	2.03	2.316	w/o	3.133
triple	3.914	4.376	4.59	4.513	3.133	w/o
Hazard Ratio (logrank)
95% CI of ratio	vehicle	IgG	aANG-2	VEGFRi	aPD-1	triple
vehicle	w/o	0,4171 to 2,842	0,4205 to 3,093	0,3499 to 2,673	0,8305 to 5,437	1,337 to 11,46
IgG	0,4171 to 2,842	w/o	0,353 to 3,115	0,2961 to 2,658	0,6954 to 6,214	1,139 to 16,81
aANG-2	0,4205 to 3,093	0,353 to 3,115	w/o	0,2718 to 2,634	0,6315 to 6,526	1,032 to 20,43
VEGFRi	0,3499 to 2,673	0,2961 to 2,658	0,2718 to 2,634	w/o	0,6893 to 7,785	1,023 to 19,91
aPD-1	0,8305 to 5,437	0,6954 to 6,214	0,6315 to 6,526	0,6893 to 7,785	w/o	1,124 to 8,733
triple	1,337 to 11,46	1,139 to 16,81	1,032 to 20,43	1,023 to 19,91	1,124 to 8,733	w/o
Hazard Ratio (logrank) reciprocal
Ratio	vehicle	IgG	aANG-2	VEGFRi	aPD-1	triple
vehicle	w/o	0.9184	0.8769	1.034	0.4706	0.2555
IgG	0.9184	w/o	0.9536	1.127	0.481	0.2285
aANG-2	0.8769	0.9536	w/o	1.182	0.4926	0.2178
VEGFRi	1.034	1.127	1.182	w/o	0.4317	0.2216
aPD-1	0.4706	0.481	0.4926	0.4317	w/o	0.3191
triple	0.2555	0.2285	0.2178	0.2216	0.3191	w/o
Hazard Ratio (logrank) reciprocal
95% CI of ratio	vehicle	IgG	aANG-2	VEGFRi	aPD-1	triple
vehicle	w/o	0,3518 to 2,397	0,3233 to 2,378	0,3742 to 2,858	0,1839 to 1,204	0,08727 to 0,7478
IgG	0,3518 to 2,397	w/o	0,321 to 2,833	0,3762 to 3,378	0,1609 to 1,438	0,05947 to 0,8782
aANG-2	0,3233 to 2,378	0,321 to 2,833	w/o	0,3797 to 3,679	0,1532 to 1,583	0,04895 to 0,9694
VEGFRi	0,3742 to 2,858	0,3762 to 3,378	0,3797 to 3,679	w/o	0,1285 to 1,451	0,05023 to 0,9776
aPD-1	0,1839 to 1,204	0,1609 to 1,438	0,1532 to 1,583	0,1285 to 1,451	w/o	0,1145 to 0,8895
triple	0,08727 to 0,7478	0,05947 to 0,8782	0,04895 to 0,9694	0,05023 to 0,9776	0,1145 to 0,8895	w/o
