# Supplementary material for: Blocking the angiopoietin-2–dependent integrin β-1 signaling axis abrogates small cell lung cancer invasion and metastasis
Source: JCI Insight. 2024 May 22;9(10):e166402. doi: 10.1172/jci.insight.166402 (PMC11141935; doi:10.1172/jci.insight.166402)
Supplement: Supplemental table 6 [file jciinsight-9-166402-s110.xlsx]

## Sheet: Tabelle1
	vehicle	IgG	aANG-2	VEGFRi	aPD-1	triple
Median survival	1	1	1	1	1	3
Log-rank (Mantel-Cox)
Chi square	vehicle	IgG	aANG-2	VEGFRi	aPD-1	triple
vehicle	w/o	0	0	0	1.667	11.67
IgG	0	w/o	0	0	1	8.167
aANG-2	0	0	w/o	0	0.8333	7.222
VEGFRi	0	0	0	w/o	0.8333	7.222
aPD-1	1.667	1	0.8333	0.8333	w/o	7.584
triple	11.67	8.167	7.222	7.222	7.584	w/o
Log-rank (Mantel-Cox)
P value	vehicle	IgG	aANG-2	VEGFRi	aPD-1	triple
vehicle	w/o	>0,9999	>0,9999	>0,9999	0.1967	0.0006
IgG	>0,9999	w/o	>0,9999	>0,9999	0.3173	0.0043
aANG-2	>0,9999	>0,9999	w/o	>0,9999	0.3613	0.0072
VEGFRi	>0,9999	>0,9999	>0,9999	w/o	0.3613	0.0072
aPD-1	0.1967	0.3173	0.3613	0.3613	w/o	0.0059
triple	0.0006	0.0043	0.0072	0.0072	0.0059	w/o
Hazard Ratio (logrank)
Ratio	vehicle	IgG	aANG-2	VEGFRi	aPD-1	triple
vehicle	w/o	1	1	1	1.178	2.556
IgG	1	w/o	1	1	1.182	2.75
aANG-2	1	1	w/o	1	1.183	2.833
VEGFRi	1	1	1	w/o	1.183	2.833
aPD-1	1.178	1.182	1.183	1.183	w/o	2.934
triple	2.556	2.75	2.833	2.833	2.934	w/o
Hazard Ratio (logrank)
95% CI of ratio	vehicle	IgG	aANG-2	VEGFRi	aPD-1	triple
vehicle	w/o	-1 to -1	-1 to -1	-1 to -1	0,4355 to 3,185	0,9378 to 6,964
IgG	-1 to -1	w/o	-1 to -1	-1 to -1	0,3797 to 3,679	0,765 to 9,886
aANG-2	-1 to -1	-1 to -1	w/o	-1 to -1	0,3564 to 3,929	0,6916 to 11,61
VEGFRi	-1 to -1	-1 to -1	-1 to -1	w/o	0,3564 to 3,929	0,6916 to 11,61
aPD-1	0,4355 to 3,185	0,3797 to 3,679	0,3564 to 3,929	0,3564 to 3,929	w/o	0,8001 to 10,76
triple	0,9378 to 6,964	0,765 to 9,886	0,6916 to 11,61	0,6916 to 11,61	0,8001 to 10,76	w/o
Hazard Ratio (logrank) reciprocal
Ratio	vehicle	IgG	aANG-2	VEGFRi	aPD-1	triple
vehicle	w/o	1	1	1	0.8491	0.3913
IgG	1	w/o	1	1	0.8462	0.3636
aANG-2	1	1	w/o	1	0.8451	0.3529
VEGFRi	1	1	1	w/o	0.8451	0.3529
aPD-1	0.8491	0.8462	0.8451	0.8451	w/o	0.3408
triple	0.3913	0.3636	0.3529	0.3529	0.3408	w/o
Hazard Ratio (logrank) reciprocal
95% CI of ratio	vehicle	IgG	aANG-2	VEGFRi	aPD-1	triple
vehicle	w/o	-1 to -1	-1 to -1	-1 to -1	0,314 to 2,296	0,1436 to 1,066
IgG	-1 to -1	w/o	-1 to -1	-1 to -1	0,2718 to 2,634	0,1012 to 1,307
aANG-2	-1 to -1	-1 to -1	w/o	-1 to -1	0,2545 to 2,806	0,08615 to 1,446
VEGFRi	-1 to -1	-1 to -1	-1 to -1	w/o	0,2545 to 2,806	0,08615 to 1,446
aPD-1	0,314 to 2,296	0,2718 to 2,634	0,2545 to 2,806	0,2545 to 2,806	w/o	0,09292 to 1,25
triple	0,1436 to 1,066	0,1012 to 1,307	0,08615 to 1,446	0,08615 to 1,446	0,09292 to 1,25	w/o
