# Supplementary material for: Blocking the angiopoietin-2–dependent integrin β-1 signaling axis abrogates small cell lung cancer invasion and metastasis
Source: JCI Insight. 2024 May 22;9(10):e166402. doi: 10.1172/jci.insight.166402 (PMC11141935; doi:10.1172/jci.insight.166402)
Supplement: Supplemental table 7 [file jciinsight-9-166402-s111.xlsx]

## Sheet: SurvivalCurves
label	time	nrisk	nevent	ncensor	surv
vehicle	0	10	0	0	1
vehicle	2	10	8	0	0.2
vehicle	3	2	2	0	0
ANG	0	6	0	0	1
ANG	2	6	4	0	0.333333
ANG	3	2	2	0	0
IgG	0	7	0	0	1
IgG	2	7	5	0	0.285714
IgG	3	2	2	0	0
PD1	0	10	0	0	1
PD1	2	10	2	0	0.8
PD1	3	8	5	0	0.3
PD1	4	3	3	0	0
ANG+VEGFR+PD1	0	10	0	0	1
ANG+VEGFR+PD1	2	10	0	1	1
ANG+VEGFR+PD1	3	9	1	1	0.888889
ANG+VEGFR+PD1	4	7	2	1	0.634921
ANG+VEGFR+PD1	5	4	1	0	0.476191
ANG+VEGFR+PD1	6	3	2	0	0.15873
ANG+VEGFR+PD1	7	1	1	0	0
VEGFR	0	6	0	0	1
VEGFR	2	6	5	0	0.166667
VEGFR	3	1	1	0	0

## Sheet: CoxHazard
therapy	coef	exp(coef)	se(coef)	z	p
ANG	-0.2314	0.79342	0.51725	-0.447	0.65461
IgG	-0.15476	0.85662	0.49323	-0.314	0.7537
PD1	-1.27759	0.27871	0.47891	-2.668	0.00764
ANG+VEGFR+PD1	-3.25803	0.03846	0.72592	-4.488	7.19e-06
VEGFR	0.06731	1.06962	0.51649	0.13	0.89632
each variable

## Sheet: CoxHazardSingle
based on single therapy
therapy	coef	exp(coef)	se(coef)	z	p
ANG	-0.1729	0.8412	0.4754	-0.364	0.71614
VEGFR	0.1417	1.1522	0.4754	0.298	0.76568
PD1	-1.3346	0.2633	0.4685	-2.849	0.00439
time	ANG=0,VEGFR=0,PD1=0	ANG=1,VEGFR=0,PD1=0	ANG=0,VEGFR=1,PD1=0	ANG=0,VEGFR=0,PD1=1	ANG=1,VEGFR=1,PD1=0	ANG=0,VEGFR=1,PD1=1	ANG=1,VEGFR=0,PD1=1	ANG=1,VEGFR=1,PD1=1
0	1	1	1	1	1	1	1	1
2	0.273019	0.335506	0.224067	0.710507	0.284125	0.674491	0.750123	0.718004
3	0.0125464	0.0251414	0.00644322	0.315793	0.0143522	0.264978	0.379206	0.327173
4	1.18628e-05	7.181e-05	2.11081e-06	0.050489	1.68062e-05	0.032049	0.0811093	0.0553381

## Sheet: CoxHazardCombi
based on combi				Welsch test	Proportinal Hazard Model	R Survival
ANG	-0.3461	0.7074	0.3755	-0.922	0.35658
VEGFR	-0.0491	0.9521	0.3737	-0.131	0.89547
PD1	-1.2382	0.2899	0.4244	-2.917	0.00353
SYN2	-1.5734	0.2073	0.7824	-2.011	0.04433	Synergy as additional factor
