# Supplementary material for: Blocking the angiopoietin-2–dependent integrin β-1 signaling axis abrogates small cell lung cancer invasion and metastasis
Source: JCI Insight. 2024 May 22;9(10):e166402. doi: 10.1172/jci.insight.166402 (PMC11141935; doi:10.1172/jci.insight.166402)
Supplement: Supplemental table 8 [file jciinsight-9-166402-s112.xlsx]

## Sheet: SurvivalCurves
label	time	nrisk	nevent	ncensor	surv
vehicle	0	10	0	0	1
vehicle	1	10	10	0	0
ANG	0	5	0	0	1
ANG	1	5	5	0	0
IgG	0	6	0	0	1
IgG	1	6	6	0	0
PD1	0	6	0	0	1
PD1	1	6	5	0	0.166667
PD1	2	1	1	0	0
ANG+VEGFR+PD1	0	9	0	0	1
ANG+VEGFR+PD1	1	9	2	0	0.777778
ANG+VEGFR+PD1	2	7	1	1	0.666667
ANG+VEGFR+PD1	3	5	2	1	0.4
ANG+VEGFR+PD1	4	2	1	1	0.2
VEGFR	0	5	0	0	1
VEGFR	1	5	5	0	0

## Sheet: CoxHazard
therapy	coef	exp(coef)	se(coef)	z	p
ANG	2.175e-16	1	0.5477	0	1
IgG	-6.061e-16	1	0.5164	0	1
PD1	-0.5209	0.594	0.5393	-0.966	0.334086
ANG+VEGFR+PD1	-2.63	0.07206	0.74	-3.554	0.000379
VEGFR	2.768e-17	1	0.5477	0	1

## Sheet: CoxHazardSingle
based on single therapy
therapy	coef	exp(coef)	se(coef)	z	p
ANG	3.097e-16	1	0.5123	0	1
VEGFR	5.505e-16	1	0.5123	0	1
PD1	-0.5377	0.5841	0.5205	-1.033	0.302
time	ANG=0,VEGFR=0,PD1=0	ANG=1,VEGFR=0,PD1=0	ANG=0,VEGFR=1,PD1=0	ANG=0,VEGFR=0,PD1=1	ANG=1,VEGFR=1,PD1=0	ANG=0,VEGFR=1,PD1=1	ANG=1,VEGFR=0,PD1=1	ANG=1,VEGFR=1,PD1=1
0	1	1	1	1	1	1	1	1
1	0.0284292	0.0284292	0.0284292	0.124986	0.0284292	0.124986	0.124986	0.124986
2	0.00513125	0.00513125	0.00513125	0.0459797	0.00513125	0.0459797	0.0459797	0.0459797

## Sheet: CoxHazardCombi
based on combi				Welsch test	Proportinal Hazard Model	R Survival
therapy	coef	exp(coef)	se(coef)	z	p
ANG	-8.881e-16	1	0.3811	0	1
VEGFR	-3.543e-16	1	0.3811	0	1
PD1	-0.5209	0.594	0.4967	-1.049	0.2943
SYN2	-2.109	0.1213	0.847	-2.49	0.0128	Synergy as additional factor
