# Supplementary material for: Blocking the angiopoietin-2–dependent integrin β-1 signaling axis abrogates small cell lung cancer invasion and metastasis
Source: JCI Insight. 2024 May 22;9(10):e166402. doi: 10.1172/jci.insight.166402 (PMC11141935; doi:10.1172/jci.insight.166402)
Supplement: Supporting data values [file jciinsight-9-166402-s113.xlsx]

## Sheet: Figure 1
geneset	gene	r
EPITHELIAL	CNKSR1	-0.0949991
EPITHELIAL	TMEM125	-0.000950825
EPITHELIAL	RAB25	0.0707064
EPITHELIAL	C1orf172	-0.0591934
EPITHELIAL	C1orf210	0.0810295
EPITHELIAL	IRF6	0.107892
EPITHELIAL	ILDR1	0.110755
EPITHELIAL	CLDN4	-0.113713
EPITHELIAL	EPHA1	0.0233309
EPITHELIAL	ESRP1	-0.0232892
EPITHELIAL	GRHL2	0.0937788
EPITHELIAL	MAPK15	-0.204062
EPITHELIAL	BSPRY	-0.131976
EPITHELIAL	ST14	0.0484703
EPITHELIAL	CDC42BPG	-0.229407
EPITHELIAL	SPINT1	0.0419122
EPITHELIAL	PPP1R14D	-0.155187
EPITHELIAL	ELMO3	-0.202322
EPITHELIAL	MARVELD3	0.151501
EPITHELIAL	ATP2C2	-0.00859222
EPITHELIAL	PRSS8	0.138127
EPITHELIAL	ESRP2	-0.0270982
EPITHELIAL	CLDN7	-0.0180309
EPITHELIAL	TJP3	0.0102653
EPITHELIAL	CBLC	-0.0189524
EPITHELIAL	PRRG2	-0.204423
EPITHELIAL	TMC4	0.0601915
EPITHELIAL	S100A14	-0.056334
MESENCHYMAL	MAP7D1	0.206981
MESENCHYMAL	ST3GAL3	0.00929793
MESENCHYMAL	LIX1L	0.149465
MESENCHYMAL	SOAT1	0.506633
MESENCHYMAL	DYRK3	0.0691132
MESENCHYMAL	CCDC88A	-0.102743
MESENCHYMAL	CHST10	-0.13491
MESENCHYMAL	GNB4	0.386495
MESENCHYMAL	NR3C1	0.14759
MESENCHYMAL	QKI	0.175235
MESENCHYMAL	ELOVL5	0.200544
MESENCHYMAL	FAM126A	0.0775329
MESENCHYMAL	SLC35B4	-0.0773491
MESENCHYMAL	LRP12	0.146309
MESENCHYMAL	RECK	0.213294
MESENCHYMAL	BICD2	-0.220051
MESENCHYMAL	VIM	0.4328
MESENCHYMAL	ETS1	0.167292
MESENCHYMAL	IKBIP	0.343923
MESENCHYMAL	SACS	-0.146825
MESENCHYMAL	SPG20	0.253923
MESENCHYMAL	CMTM3	0.380632
MESENCHYMAL	SYDE1	0.367047
MESENCHYMAL	AP1M1	-0.0178173
MESENCHYMAL	EMP3	0.325832
MESENCHYMAL	MSN	0.225304

## Sheet: Figure 2
ITGB1		Vimentin
Lung	Liver	Lung	Liver
66.4686	96.9372	9.22479	19.8168
58.7732	88.5818	1.31323	9.13232
55.9267	74.2023	7.56926	17.0669
12.943	76.7113	14.478	11.2693
4.92081	12.2915	3.40267	11.2993
32.6015	35.3948	8.21145	11.2855

## Sheet: Figure 3
ITGB1
Lu M-	Lu M+	Liv M+
5.14	15.86	24.5
5.21	15.95	24.33
7.84	12.49	18.11
13.31	21.63	26.06
6.73	16.38	25.97
6.81	16.03	40.48
	15.97
	27.62
	27.46
E-cadherin
Primary	Metastasis
14.3163	0.910667
1.588	0.146667
3.038	0.514
1.843	0.148667
12.084	1.395
3.233	0.296
0.777	0.0446667
Vimentin
Primary	Metastasis
0.5549	4.3701
1.3401	6.2724
2.619	3.5752
0.7841	6.1974
1.7692	4.0412
Snail
Primary	Metastasis
18.155	85.827
6.532	12.034
7.396	35.503
9.664	19.954
19.294	28.156
12.384	35.065
19.319	68.469
ITGB1
Prim.	Met.
5.2452	20.5364
2.5742	22.475
7.0372	15.355
7.832	14.424
10.581	18.646

## Sheet: Figure 4
ITGB1-WT	ITGB1-KO
121.212	1.813
120.418	1.79629
127.303	1.32842
126.267	0.593194
85.4617	0.392678
85.5453	0.167097
83.4733	-0.317484
84.7349	-0.584839
83.5234	0.150387
82.0613	-0.0417742
	0.259
	1.37855
	1.09448
	0.359258
Gene symbol	baseMean	log2FoldChange	lfcSE	stat	pvalue	padj	minuslog
Gm20390	538.53	-9.2637	1.23859	-7.47921	7.47693e-14	7.17336e-10	9.14428
Nexn	508.541	-11.5354	1.60175	-7.20174	5.94483e-13	2.85174e-09	8.54489
Nit1	264.924	-11.5569	1.77258	-6.51982	7.03915e-11	2.25112e-07	6.6476
Rpl21-ps14	210.896	-8.37728	1.36183	-6.1515	7.67535e-10	1.84093e-06	5.73496
Snora78	168.48	-10.9039	1.93586	-5.63259	1.77524e-08	2.83861e-05	4.54689
Dgkz	157.332	-9.8417	1.8702	-5.26237	1.42207e-07	0.000194905	3.71018
Camk2b	119.637	-9.44625	1.93358	-4.88536	1.0324e-06	0.00110054	2.95839
Vcam1	110.032	-10.2893	2.11718	-4.8599	1.17445e-06	0.00112677	2.94816
Hsdl1	107.456	-10.2552	2.19368	-4.67487	2.94134e-06	0.00188128	2.72555
Smpd1	117.33	-9.41781	2.02102	-4.65994	3.16302e-06	0.00189662	2.72202
Pomgnt2	106.286	-10.2393	2.20734	-4.63875	3.50521e-06	0.00197818	2.70374
Mirt1	98.8684	-10.1349	2.20244	-4.60167	4.19109e-06	0.00223385	2.65095
Tead4	100.713	-10.1616	2.22872	-4.55941	5.12972e-06	0.00259024	2.58666
Helz2	96.9994	-10.1074	2.23045	-4.53153	5.85583e-06	0.00267528	2.57263
C3	97.3589	-9.14828	2.06121	-4.43831	9.06697e-06	0.00395402	2.40296
1110012L19Rik	133.537	-7.96758	1.80362	-4.41755	9.98265e-06	0.00416407	2.38048
Onecut2	226.066	-10.3656	2.3824	-4.35089	1.35587e-05	0.00481784	2.31715
Snord89	87.9457	-9.96612	2.28255	-4.36623	1.2641e-05	0.00481784	2.31715
Yes1	90.8137	-10.0124	2.33345	-4.29078	1.78043e-05	0.00610053	2.21463
Coil	85.3392	-9.92269	2.32789	-4.26252	2.02135e-05	0.00653727	2.1846
Gm5844	129.593	-7.0148	1.64666	-4.26001	2.04418e-05	0.00653727	2.1846
Arhgef10	91.6884	-10.0261	2.3954	-4.18557	2.84451e-05	0.00826978	2.08251
Gm10273	326.241	-7.32613	1.77301	-4.13203	3.59576e-05	0.0101464	1.99369
Ccl20	116.014	-10.3656	2.5194	-4.11429	3.88369e-05	0.0106458	1.97282
Gm24616	163.012	-10.8563	2.67032	-4.06554	4.79209e-05	0.0125907	1.89995
Grtp1	76.0997	-9.7574	2.40184	-4.06247	4.8557e-05	0.0125907	1.89995
Ada	97.0051	-10.1074	2.53518	-3.98686	6.69539e-05	0.0164707	1.78329
Ap1s3	82.7779	-9.87868	2.48858	-3.9696	7.19935e-05	0.0172676	1.76277
Kdm4b	68.9509	-9.61505	2.47723	-3.88136	0.000103872	0.0221631	1.65437
Dscr3	96.6533	-8.20745	2.11488	-3.88082	0.000104107	0.0221631	1.65437
Gm29683	111.867	-7.40806	1.90819	-3.88224	0.000103497	0.0221631	1.65437
Slco2a1	83.4178	-7.32106	1.87636	-3.90175	9.5501e-05	0.0221631	1.65437
Rps25-ps1	165.698	-6.11112	1.56954	-3.89356	9.87822e-05	0.0221631	1.65437
Dusp19	89.1754	-9.02124	2.33122	-3.86974	0.000108951	0.0222398	1.65287
Prkd3	68.2836	-9.60097	2.48927	-3.85694	0.000114815	0.0229487	1.63924
Zswim7	76.0316	-7.80613	2.03047	-3.84449	0.000120803	0.0236527	1.62612
Exoc3	85.1428	-8.95426	2.33556	-3.83389	0.000126134	0.0242025	1.61614
Rpp40	71.7824	-9.67321	2.54955	-3.79409	0.000148186	0.0263277	1.57959
Ubxn2b	83.1603	-9.88531	2.60908	-3.78882	0.000151368	0.026404	1.57833
Psme2b	178.477	-6.25051	1.65764	-3.77072	0.000162778	0.0278873	1.55459
Adamts1	137.894	-9.65109	2.5676	-3.75879	0.000170735	0.0287374	1.54155
Ccdc68	78.2206	-9.79699	2.61849	-3.74146	0.000182952	0.0300421	1.52227
Rims2	68.9325	-9.61457	2.57433	-3.73478	0.00018788	0.0300421	1.52227
Egfl7	65.59	-9.54286	2.55294	-3.73798	0.000185502	0.0300421	1.52227
Cyp4x1	88.416	-5.42301	1.45797	-3.71957	0.000199564	0.0313871	1.50325
B230307C23Rik	63.1181	-9.48747	2.56277	-3.70204	0.000213869	0.0325692	1.48719
Gm13532	65.587	-9.54274	2.5809	-3.69745	0.00021778	0.0326465	1.48616
Pcdh1	61.719	-9.45517	2.56873	-3.68088	0.00023243	0.0342671	1.46512
Ccl5	88.5263	-9.97542	2.72671	-3.65841	0.000253789	0.0363411	1.4396
Ddx58	61.9361	-9.46014	2.59205	-3.64968	0.000262564	0.0370447	1.43127
Gm6265	319.604	6.85296	1.14468	5.98679	2.14023e-09	4.10667e-06	5.38651
Nprl2	138.487	9.76672	1.877	5.20337	1.95706e-07	0.000234701	3.62949
Gm45315	586.876	5.8141	1.20709	4.81664	1.45998e-06	0.00127337	2.89505
Cep135	121.753	10.544	2.20868	4.77391	1.80683e-06	0.00144456	2.84026
Vps52	150.491	8.49892	1.79712	4.7292	2.25406e-06	0.0016635	2.77898
Ciz1	143.131	10.7776	2.30011	4.68571	2.78997e-06	0.00188128	2.72555
Gm6485	108.396	10.3769	2.28207	4.54714	5.43796e-06	0.00260859	2.58359
Klrc1	88.5294	10.0845	2.29152	4.40078	1.07861e-05	0.00431175	2.36535
Ppp4r1	563.576	4.74376	1.08975	4.35307	1.34241e-05	0.00481784	2.31715
Dgkh	90.9705	10.1239	2.3859	4.24324	2.20316e-05	0.00681841	2.16632
Sod3	521.187	3.81205	0.902399	4.22435	2.39631e-05	0.00718443	2.14361
Mkl1	206.602	9.36858	2.3283	4.02379	5.72686e-05	0.0144588	1.83987
Zfyve21	71.2489	9.77109	2.52103	3.87582	0.000106265	0.0221631	1.65437
AW554918	75.1577	8.8836	2.32491	3.82104	0.000132887	0.0249985	1.60209
Gm37733	87.0917	10.0609	2.63835	3.81333	0.000137105	0.0252958	1.59695
Tmem167b	128.744	10.6249	2.79886	3.79615	0.000146961	0.0263277	1.57959
Gm6563	193.353	7.0323	1.89496	3.71106	0.000206395	0.031938	1.49569
Parp10	61.9394	9.56919	2.60225	3.67728	0.000235734	0.0342671	1.46512
Synj2	109.016	10.3848	2.87747	3.60901	0.000307364	0.042737	1.3692

## Sheet: Figure 6
SCLC-WT
vehicle	ANG-2
1.13944	1.70784
1.0996	2.03984
0.99336	2.30279
0.945551	1.77158
0.969456	1.94157
0.85259	1.71049
SCLC ITGB1-KO
vehicle	ANG-2
0.836042	0.710714
1.33492	1.24645
1.18107	0.910033
1.11243	0.791057
1.66935	0.960486
1.07434	1.2157

## Sheet: Figure 7
pFAK
vehicle	ANG-2
0.55265	0.80462
0.507893	0.954234
0.689373	0.914743
pSRC
vehicle	ANG-2
0.784535	1.25438
0.805235	1.00035
0.824376	1.00954
E-cadherin
ANG-2	ANG-2+Sara
0.423547	0.530187
0.311051	0.580981
0.332506	0.66675
Snail
ANG-2	ANG-2+Sara
0.307677	0.0381199
0.322265	0.0961637
0.364223	0.064371
Vimentin
ANG-2	ANG-2+Sara
0.79686	0.593516
0.762345	0.571007
0.723543	0.504836
pSRC
ANG-2	ANG-2+Sara
0.781716	0.196227
0.709332	0.285706
0.713858	0.249272
pFAK
ANG-2	ANG-2+Sara
0.518696	0.551582
0.544637	0.419061
0.573654	0.501494
ADAM9
ANG-2	ANG-2+Sara
1.54759	0.583252
1.62556	0.727305
1.63427	0.590665

## Sheet: Figure 8
IgG	aANG-2
10	0
11	0
3	2
0	4
4	5
8	0
13

## Sheet: Figure 9
PD-L1
vehicle	IgG	aANG-2	VEGFRi	aPD-1	triple
7.23	2.26	1.68	2.78	9.9	15.49
7.29	1.2	1.69	2.79	12.01	17.02
2.49	1.15	1.42	1.69	12.37	14.94
2.2	3.08	2.37	1.65	11.96	12.94
2.11	2.37	2.34	6.89	13.48	11.49
4.06	5.22	3	5.1	10.24	27.45
2.36	7.18			12.53	26.59
2.42				11.25	12.08
2.21				4.29	11.24
4.87				7.75	13.17
MHC-I
vehicle	IgG	aANG-2	VEGFRi	aPD-1	triple
42.69	59.11	50.26	46.15	6.55	1.96
32.01	24.88	58.31	37.03	8.73	2.66
52.92	75.2	45.1	27.38	28.16	1.05
53.96	26.19	19.2	84.65	23.45	4.39
51.94	31.74		81.88	19.47	3.41
	18.62		76.17	19.05	1.88
					6.95
					7.51
PD-L1
aANG-2/VEGFRi/aPD-1
responder	progressor
2.49	14.44
2.45	8.29
3.07	11.76
MHC-I
aANG-2/VEGFRi/aPD-1
responder	progressor
3.78	2.75
3.23	1.67
3.18	1.27

## Sheet: Figure 10
Microvessel density
vehicle	IgG	aANG-2	VEGFRi	aANG-2/VEGFRi	aPD-1	triple
81	52	37	37	28	76	27
111	80	26	34	33	42	50
57	75	22	10	24	34	33
48	40		25	9	72	22
60			21	27		18
CD4/CD8 primary SCLC
vehicle	IgG	aANG-2	VEGFRi	aANG-2/VEGFRi	aPD-1	triple
4.22338	4.9017	4.42904	3.29944	3.63882	2.84233	1.36982
5.69808	5.66562	3.97742	3.82029	3.49821	1.60282	2.20537
2.16667	3.9236	4.25872	2.07763	2.99018	1.57938	2.26277
2.24519	2.1344	2.74117	4.234	2.623	2.75567	1.60402
3.71501	3.63409	2.5831	3.27668	1.5785	2.8785	2.70613
3.65625	3.62452	2.82353	2.2592		3.21143	2.37457
3.24563	1.88533					3.74653
3.13738						3.09633
3.24054
CD8+ PD1+ TIM3+ primary SCLC
vehicle	IgG	aANG-2	VEGFRi	aANG-2/VEGFRi	aPD-1	triple
4.39	2.34	2.81	3.8	3.21	8.49	5.98
4.25	1.47	3.05	2.9	5.06	3.66	4.44
5.24	4.89	3.49	2.6	1.05	3.86	4.29
3.91	3.32	4.69	4.34	3.92		9.7
0.98	2.64	2.91	3.87	3.02	1.84	7.75
1.73	3.29	3.07	9.74		9.24	9.17
3.32	2.91				10.74	12.01
2.6						10.36
3.52
CD4+ PD1+ TIM3+ primary SCLC
vehicle	IgG	aANG-2	VEGFRi	aANG-2/VEGFRi	aPD-1	triple
2.4	2.28	2.2	1.78	3.59	2.95	3.03
2.3	2.42	2.77	1.29	2.6	4.18	2.79
1.73	2.85	1.98	2.11	2.7	4.02	2.96
1.98	0.99	1.33	1.93	1.59	2.36	3.77
1.37	3.04	2.95	3.23	2.34	2.68	4.11
1.65	1.74	2.86	2.33		3.5	4.78
2.59	2.25					4.9
3						5.48
2.16
Microvessel density
vehicle	IgG	aANG-2	VEGFRi	aANG-2/VEGFRi	aPD-1	triple
30	24	27	21	18	32	25
31	37	10	14	7	38	11
31	66	20	6	10	55	22
88	65		8	14	28	9
55	37					16
45
CD4/CD8 SCLC metastasis
vehicle	IgG	aANG-2	VEGFRi	aANG-2/VEGFRi	aPD-1	triple
5.93477	5.40136	2.58936	2.58188	1.75434	1.84563	1.74433
4.12573	5.28153	2.67498	1.65391	1.69085	1.65801	2.21735
1.51579	2.01997	3.23958	1.77075	1.73547	1.32002	2.5983
2.7086	2.19819		1.95998	1.96317	2.36082	2.57034
5.05586	5.81481		3.48635	3.72819	2.30934
2.79058	4.70845		2.30695		2.84388	2.19976
2.15961
CD8+ PD1+ TIM3+ SCLC metastasis
vehicle	IgG	aANG-2	VEGFRi	aANG-2/VEGFRi	aPD-1	triple
1.24	0.81	2.72	1.47	3.33	1.92	4.12
1.15	0.74	1.39	1.29	1.69	1.62	2.62
2.11	0.93	0.85	1.35	1.55	0.91	1.74
1.17	1.12		0.04	1.12	1.51	2.03
1.46	1.31		2.3	2.9	2.49
0.48	0.04		1.57		2.96	1.29
0.39
CD4+ PD1+ TIM3+ SCLC metastasis
vehicle	IgG	aANG-2	VEGFRi	aANG-2/VEGFRi	aPD-1	triple
0.98	1.51	1.99	1.36	0.68	0.66	2.76
0.88	1.73	0.64	1.36	0.85	2.89
0.69	1.75	1.35	1.39	1.43	2.02	3.7
2.8	0.62		0.93	2.86	2.85
1.41	0.76		0.65	1.95	2.93	1.46
1.67	0.79		0.96		3.81	3.57
1.75						2.01
